# Supplementary material for: Controlled Epitaxial Growth and Atomically Sharp Interface of Graphene/Ferromagnetic Heterostructure via Ambient Pressure Chemical Vapor Deposition
Source: Nanomaterials (Basel). 2021 Nov 18;11(11):3112. doi: 10.3390/nano11113112 (PMC8620976; doi:10.3390/nano11113112)
Supplement: Supplementary file 1 [file nanomaterials-11-03112-s001.zip]

Archive with 1 entries (1 files):
- nanomaterials-1388887 SI 2ndproof-revised.pdf
